# Supplementary material for: A motion capture protocol for the kinematic analysis of transfemoral and transtibial sprinters
Source: Front Bioeng Biotechnol. 2025 Nov 4;13:1655295. doi: 10.3389/fbioe.2025.1655295 (PMC12623396; doi:10.3389/fbioe.2025.1655295)
Supplement: Supplementary file 1 [file DataSheet1.zip]

Archive with 11 entries (10 files):
- SupplementaryMaterials - attachments/
- SupplementaryMaterials - attachments/Cluster terna RPF.STL
- __MACOSX/SupplementaryMaterials - attachments/._Cluster terna RPF.STL
- SupplementaryMaterials - attachments/.DS_Store
- __MACOSX/SupplementaryMaterials - attachments/._.DS_Store
- SupplementaryMaterials - attachments/example_right_TT_J_lowerbody.configuration
- __MACOSX/SupplementaryMaterials - attachments/._example_right_TT_J_lowerbody.configuration
- SupplementaryMaterials - attachments/example_left_TF_C_fullbody.configuration
- __MACOSX/SupplementaryMaterials - attachments/._example_left_TF_C_fullbody.configuration
- SupplementaryMaterials - attachments/crossed-shaped_collar_support.STL
- __MACOSX/SupplementaryMaterials - attachments/._crossed-shaped_collar_support.STL
