# Supplementary material for: A motion capture protocol for the kinematic analysis of transfemoral and transtibial sprinters
Source: Front Bioeng Biotechnol. 2025 Nov 4;13:1655295. doi: 10.3389/fbioe.2025.1655295 (PMC12623396; doi:10.3389/fbioe.2025.1655295)
Supplement: Supplementary file 1 [file DataSheet1.zip › SupplementaryMaterials - attachments/example_right_TT_J_lowerbody.configuration]

<?xml version="1.0" encoding="UTF-8"?>
<config_info>
    <mass>
        <value>0</value>
        <unit>kg</unit>
    </mass>
    <medical_device>
        <right>
            <type>running specific prosthesis</type>
            <alignment>
                <ID></ID>
                <preflexion_angle>
                    <unit>deg</unit>
                    <value>0</value>
                </preflexion_angle>
                <TAP>
                    <unit>cm</unit>
                    <value>0</value>
                </TAP>
                <SAP>
                    <unit>cm</unit>
                    <value>0</value>
                </SAP>
            </alignment>
            <foot>
                <name>sprinter</name>
                <cat>6.5</cat>
            </foot>
        </right>
    </medical_device>
    <MarkerSet>
        <Marker type="A" label="LASIS" segment="Pelvis" group="General" cluster="1" static="0" calibrated="0" opt="0" radius="14" colorR="0" colorG="0.2" colorB="0.5" visible="1" trajectory="0"/>
        <Marker type="A" label="RASIS" segment="Pelvis" group="General" cluster="1" static="0" calibrated="0" opt="0" radius="14" colorR="0" colorG="0.2" colorB="0.5" visible="1" trajectory="0"/>
        <Marker type="A" label="LPSIS" segment="Pelvis" group="General" cluster="1" static="0" calibrated="0" opt="0" radius="14" colorR="0" colorG="0.2" colorB="0.5" visible="1" trajectory="0"/>
        <Marker type="A" label="RPSIS" segment="Pelvis" group="General" cluster="1" static="0" calibrated="0" opt="0" radius="14" colorR="0" colorG="0.2" colorB="0.5" visible="1" trajectory="0"/>
        <Marker type="V" label="LHJC" segment="Pelvis" group="General" cluster="0" static="0" calibrated="1" opt="0" radius="14" colorR="0" colorG="0.2" colorB="0.5" visible="1" trajectory="0"/>
        <Marker type="V" label="RHJC" segment="Pelvis" group="General" cluster="0" static="0" calibrated="1" opt="0" radius="14" colorR="0" colorG="0.2" colorB="0.5" visible="1" trajectory="0"/>
        <Marker type="V" label="MIDH" segment="Pelvis" group="General" cluster="0" static="0" calibrated="1" opt="0" radius="14" colorR="0" colorG="0.2" colorB="0.5" visible="1" trajectory="0"/>
        <Marker type="A" label="LGT" segment="LeftThigh" group="Left" cluster="0" static="0" calibrated="0" opt="0" radius="14" colorR="1" colorG="0.7" colorB="0.7" visible="1" trajectory="0" eventDetection="MidStance"/>
        <Marker type="A" label="LFLE" segment="LeftThigh" group="Left" cluster="0" static="0" calibrated="0" opt="0" radius="14" colorR="1" colorG="0.7" colorB="0.7" visible="1" trajectory="0"/>
        <Marker type="A" label="LFME" segment="LeftThigh" group="Left" cluster="0" static="1" calibrated="0" opt="0" radius="14" colorR="1" colorG="0.7" colorB="0.7" visible="1" trajectory="0"/>
        <Marker type="T" label="LT1" segment="LeftThigh" group="Left" cluster="1" static="0" calibrated="0" opt="0" radius="14" colorR="1" colorG="0.7" colorB="0.7" visible="1" trajectory="0"/>
        <Marker type="T" label="LT2" segment="LeftThigh" group="Left" cluster="1" static="0" calibrated="0" opt="0" radius="14" colorR="1" colorG="0.7" colorB="0.7" visible="1" trajectory="0"/>
        <Marker type="T" label="LT3" segment="LeftThigh" group="Left" cluster="1" static="0" calibrated="0" opt="0" radius="14" colorR="1" colorG="0.7" colorB="0.7" visible="1" trajectory="0"/>
        <Marker type="T" label="LT4" segment="LeftThigh" group="Left" cluster="1" static="0" calibrated="0" opt="0" radius="14" colorR="1" colorG="0.7" colorB="0.7" visible="1" trajectory="0"/>
        <Marker type="V" label="LKJC" segment="LeftThigh" group="Left" cluster="0" static="0" calibrated="1" opt="0" radius="14" colorR="1" colorG="0.7" colorB="0.7" visible="1" trajectory="0"/>
        <Marker type="A" label="RGT" segment="RightThigh" group="Right" cluster="0" static="0" calibrated="0" opt="0" radius="14" colorR="0.6" colorG="1" colorB="0.6" visible="1" trajectory="0" eventDetection="MidStance"/>
        <Marker type="A" label="RFLE" segment="RightThigh" group="Right" cluster="0" static="0" calibrated="0" opt="0" radius="14" colorR="0.6" colorG="1" colorB="0.6" visible="1" trajectory="0"/>
        <Marker type="A" label="RFME" segment="RightThigh" group="Right" cluster="0" static="1" calibrated="0" opt="0" radius="14" colorR="0.6" colorG="1" colorB="0.6" visible="1" trajectory="0"/>
        <Marker type="T" label="RT1" segment="RightThigh" group="Right" cluster="1" static="0" calibrated="0" opt="0" radius="14" colorR="0.6" colorG="1" colorB="0.6" visible="1" trajectory="0"/>
        <Marker type="T" label="RT2" segment="RightThigh" group="Right" cluster="1" static="0" calibrated="0" opt="0" radius="14" colorR="0.6" colorG="1" colorB="0.6" visible="1" trajectory="0"/>
        <Marker type="T" label="RT3" segment="RightThigh" group="Right" cluster="1" static="0" calibrated="0" opt="0" radius="14" colorR="0.6" colorG="1" colorB="0.6" visible="1" trajectory="0"/>
        <Marker type="T" label="RT4" segment="RightThigh" group="Right" cluster="1" static="0" calibrated="0" opt="0" radius="14" colorR="0.6" colorG="1" colorB="0.6" visible="1" trajectory="0"/>
        <Marker type="V" label="RKJC" segment="RightThigh" group="Right" cluster="0" static="0" calibrated="1" opt="0" radius="14" colorR="0.6" colorG="1" colorB="0.6" visible="1" trajectory="0"/>
        <Marker type="A" label="LTT" segment="LeftShank" group="Left" cluster="1" static="0" calibrated="0" opt="0" radius="14" colorR="0.7" colorG="0.2" colorB="0.2" visible="1" trajectory="0"/>
        <Marker type="A" label="LHF" segment="LeftShank" group="Left" cluster="1" static="0" calibrated="0" opt="0" radius="14" colorR="0.7" colorG="0.2" colorB="0.2" visible="1" trajectory="0"/>
        <Marker type="A" label="LLM" segment="LeftShank" group="Left" cluster="1" static="0" calibrated="0" opt="0" radius="14" colorR="0.7" colorG="0.2" colorB="0.2" visible="1" trajectory="0"/>
        <Marker type="A" label="LMM" segment="LeftShank" group="Left" cluster="1" static="1" calibrated="0" opt="0" radius="14" colorR="0.7" colorG="0.2" colorB="0.2" visible="1" trajectory="0"/>
        <Marker type="T" label="LSH1" segment="LeftShank" group="Left" cluster="1" static="0" calibrated="0" opt="0" radius="14" colorR="0.7" colorG="0.2" colorB="0.2" visible="1" trajectory="0"/>
        <Marker type="V" label="LAJC" segment="LeftShank" group="Left" cluster="0" static="0" calibrated="1" opt="0" radius="14" colorR="0.7" colorG="0.2" colorB="0.2" visible="1" trajectory="0"/>
        <Marker type="A" label="LCA" segment="LeftFoot" group="Left" cluster="1" static="0" calibrated="0" opt="0" radius="14" colorR="0.5" colorG="0" colorB="0" visible="1" trajectory="0" eventDetection="FootStrike"/>
        <Marker type="A" label="LIMH" segment="LeftFoot" group="Left" cluster="1" static="0" calibrated="0" opt="0" radius="14" colorR="0.5" colorG="0" colorB="0" visible="1" trajectory="0"/>
        <Marker type="A" label="LIIMH" segment="LeftFoot" group="Left" cluster="1" static="0" calibrated="0" opt="0" radius="14" colorR="0.5" colorG="0" colorB="0" visible="1" trajectory="0" eventDetection="FootOff"/>
        <Marker type="A" label="LVMH" segment="LeftFoot" group="Left" cluster="1" static="0" calibrated="0" opt="0" radius="14" colorR="0.5" colorG="0" colorB="0" visible="1" trajectory="0" eventDetection="MidStance"/>
        <Marker type="T" label="LF1" segment="LeftFoot" group="Left" cluster="1" static="0" calibrated="0" opt="0" radius="14" colorR="0.5" colorG="0" colorB="0" visible="1" trajectory="0"/>
        <Marker type="A" label="RGT" segment="RightSocket" group="Right" cluster="0" static="0" calibrated="0" opt="0" radius="14" colorR="0.6" colorG="1" colorB="0.6" visible="1" trajectory="0" eventDetection="MidStance"/>
        <Marker type="T" label="RFAP" segment="RightSocket" group="Right" cluster="1" static="0" calibrated="0" opt="0" radius="14" colorR="0.6" colorG="1" colorB="0.6" visible="1" trajectory="0"/>
        <Marker type="T" label="RFAD" segment="RightSocket" group="Right" cluster="1" static="0" calibrated="0" opt="0" radius="14" colorR="0.6" colorG="1" colorB="0.6" visible="1" trajectory="0"/>
        <Marker type="T" label="RLAP" segment="RightSocket" group="Right" cluster="1" static="0" calibrated="0" opt="0" radius="14" colorR="0.6" colorG="1" colorB="0.6" visible="1" trajectory="0"/>
        <Marker type="T" label="RLAD" segment="RightSocket" group="Right" cluster="1" static="0" calibrated="0" opt="0" radius="14" colorR="0.6" colorG="1" colorB="0.6" visible="1" trajectory="0"/>
        <Marker type="T" label="RMAP" segment="RightSocket" group="Right" cluster="1" static="1" calibrated="0" opt="0" radius="14" colorR="0.6" colorG="1" colorB="0.6" visible="1" trajectory="0"/>
        <Marker type="T" label="RMAD" segment="RightSocket" group="Right" cluster="1" static="1" calibrated="0" opt="0" radius="14" colorR="0.6" colorG="1" colorB="0.6" visible="1" trajectory="0"/>
        <Marker type="T" label="RFPA" segment="RightFootProx" group="Right" cluster="0" static="0" calibrated="0" opt="1" radius="14" colorR="0.3" colorG="0.8" colorB="0.3" visible="1" trajectory="0"/>
        <Marker type="T" label="RFPP" segment="RightFootProx" group="Right" cluster="0" static="0" calibrated="0" opt="1" radius="14" colorR="0.3" colorG="0.8" colorB="0.3" visible="1" trajectory="0"/>
        <Marker type="T" label="RFP1" segment="RightFootProx" group="Right" cluster="1" static="0" calibrated="0" opt="0" radius="14" colorR="0.3" colorG="0.8" colorB="0.3" visible="1" trajectory="0"/>
        <Marker type="T" label="RFP3" segment="RightFootProx" group="Right" cluster="1" static="0" calibrated="0" opt="0" radius="14" colorR="0.3" colorG="0.8" colorB="0.3" visible="1" trajectory="0"/>
        <Marker type="T" label="RFDA" segment="RightFootDist" group="Right" cluster="1" static="0" calibrated="0" opt="0" radius="14" colorR="0" colorG="0.4" colorB="0" visible="1" trajectory="0" eventDetection="FootOff"/>
        <Marker type="T" label="RFDM" segment="RightFootDist" group="Right" cluster="1" static="0" calibrated="0" opt="0" radius="14" colorR="0" colorG="0.4" colorB="0" visible="1" trajectory="0"/>
        <Marker type="T" label="RFDL" segment="RightFootDist" group="Right" cluster="1" static="0" calibrated="0" opt="0" radius="14" colorR="0" colorG="0.4" colorB="0" visible="1" trajectory="0"/>
        <Marker type="M" label="RCLPL" segment="RightFootProx" group="Right" cluster="1" static="0" calibrated="0" opt="3" radius="14" colorR="0.3" colorG="0.8" colorB="0.3" visible="1" trajectory="0"/>
        <Marker type="M" label="RCLDL" segment="RightFootProx" group="Right" cluster="1" static="0" calibrated="0" opt="3" radius="14" colorR="0.3" colorG="0.8" colorB="0.3" visible="1" trajectory="0"/>
        <Marker type="M" label="RCLPM" segment="RightFootProx" group="Right" cluster="1" static="0" calibrated="0" opt="3" radius="14" colorR="0.3" colorG="0.8" colorB="0.3" visible="1" trajectory="0"/>
        <Marker type="M" label="RCLDM" segment="RightFootProx" group="Right" cluster="1" static="0" calibrated="0" opt="3" radius="14" colorR="0.3" colorG="0.8" colorB="0.3" visible="1" trajectory="0"/>
        <Marker type="M" label="RWP" segment="RightFootProx" group="Right" cluster="0" static="0" calibrated="1" opt="3" radius="14" colorR="0.3" colorG="0.8" colorB="0.3" visible="1" trajectory="0"/>
        <Marker type="M" label="RWD" segment="RightFootProx" group="Right" cluster="0" static="0" calibrated="1" opt="3" radius="14" colorR="0.3" colorG="0.8" colorB="0.3" visible="1" trajectory="0"/>
        <VirtualMarkerDef label="LHJC" method="Bell" source="LASIS,RASIS,LPSIS,RPSIS"/>
        <VirtualMarkerDef label="RHJC" method="Bell" source="LASIS,RASIS,LPSIS,RPSIS"/>
        <VirtualMarkerDef label="MIDH" method="centroid" source="LHJC,RHJC"/>
        <VirtualMarkerDef label="LKJC" method="centroid" source="LFLE,LFME"/>
        <VirtualMarkerDef label="RKJC" method="centroid" source="RFLE,RFME"/>
        <VirtualMarkerDef label="LAJC" method="centroid" source="LLM,LMM"/>
        <CalibratedMarkerDef label="RWP" wand="arrow416" source=""/>
        <CalibratedMarkerDef label="RWD" wand="arrow416" source=""/>
    </MarkerSet>
    <KinematicModel>
        <Segment label="LeftThigh" group="Left" points="LGT,LHJC,LFLE,LFME,LT1,LT2,LT3,LT4,LKJC" opt="0" angleseq="xyz" endpoints="LHJC,LKJC" inertialalias="Thigh" comlabel="LTHCOM">
            <CoordSys>
                <tag>LTH</tag>
                <origin>LFLE</origin>
                <origin>LFME</origin>
                <axis1>
                    <axis>
                        <tail>origin</tail>
                        <tip>LHJC</tip>
                    </axis>
                </axis1>
                <temp_axis>
                    <axis>
                        <tail>LFLE</tail>
                        <tip>LFME</tip>
                    </axis>
                </temp_axis>
                <seq>yxz</seq>
            </CoordSys>
        </Segment>
        <Segment label="LeftShank" group="Left" points="LTT,LHF,LLM,LMM,LSH1,LAJC" opt="0" angleseq="xyz" endpoints="LKJC,LAJC" inertialalias="Shank" comlabel="LSHCOM">
            <CoordSys>
                <tag>LSH</tag>
                <origin>LLM</origin>
                <origin>LMM</origin>
                <axis1>
                    <axis>
                        <tail>origin</tail>
                        <tip>LHF</tip>
                    </axis>
                    <axis>
                        <tail>LLM</tail>
                        <tip>LMM</tip>
                    </axis>
                </axis1>
                <temp_axis>
                    <axis>
                        <tail>origin</tail>
                        <tip>LTT</tip>
                    </axis>
                </temp_axis>
                <seq>xzy</seq>
            </CoordSys>
        </Segment>
        <Segment label="LeftFoot" group="Left" points="LCA,LIMH,LIIMH,LVMH,LF1" opt="0" angleseq="xyz" endpoints="LCA,LIIMH" inertialalias="Foot" comlabel="LFTCOM">
            <CoordSys>
                <tag>LFT</tag>
                <origin>LCA</origin>
                <axis1>
                    <axis>
                        <tail>LCA</tail>
                        <tip>LIMH</tip>
                    </axis>
                    <axis>
                        <tail>LCA</tail>
                        <tip>LVMH</tip>
                    </axis>
                </axis1>
                <temp_axis>
                    <axis>
                        <tail>LIIMH</tail>
                        <tip>LCA</tip>
                    </axis>
                </temp_axis>
                <seq>yzx</seq>
            </CoordSys>
        </Segment>
        <Segment label="LeftThigh" group="Left" points="LGT,LHJC,LFLE,LFME,LT1,LT2,LT3,LT4,LKJC" opt="3" angleseq="xyz" endpoints="LHJC,LKJC" inertialalias="Thigh" comlabel="LTHCOM">
            <CoordSys>
                <tag>LTH</tag>
                <origin>LFLE</origin>
                <origin>LFME</origin>
                <axis1>
                    <axis>
                        <tail>origin</tail>
                        <tip>LHJC</tip>
                    </axis>
                </axis1>
                <temp_axis>
                    <axis>
                        <tail>LFLE</tail>
                        <tip>LFME</tip>
                    </axis>
                </temp_axis>
                <seq>yxz</seq>
            </CoordSys>
        </Segment>
        <Segment label="RightThigh" group="Right" points="RGT,RHJC,RFLE,RFME,RT1,RT2,RT3,RT4,RKJC" opt="3" angleseq="xyz" endpoints="RHJC,RKJC" inertialalias="Thigh" comlabel="RTHCOM">
            <CoordSys>
                <tag>RTH</tag>
                <origin>RFLE</origin>
                <origin>RFME</origin>
                <axis1>
                    <axis>
                        <tail>origin</tail>
                        <tip>RHJC</tip>
                    </axis>
                </axis1>
                <temp_axis>
                    <axis>
                        <tail>RFME</tail>
                        <tip>RFLE</tip>
                    </axis>
                </temp_axis>
                <seq>yxz</seq>
            </CoordSys>
        </Segment>
        <Segment label="RightSocket" group="Right" points="RFAP,RFAD,RLAP,RLAD,RMAP,RMAD" opt="3" angleseq="xyz" endpoints="RHJC" inertialalias="" comlabel="RSKCOM">
            <CoordSys>
                <tag>RSK</tag>
                <origin>RLAD</origin>
                <origin>RMAD</origin>
                <axis1>
                    <axis>
                        <tail>RLAD</tail>
                        <tip>RLAP</tip>
                    </axis>
                    <axis>
                        <tail>RMAD</tail>
                        <tip>RLAD</tip>
                    </axis>
                </axis1>
                <temp_axis>
                    <axis>
                        <tail>RFAD</tail>
                        <tip>RFAP</tip>
                    </axis>
                </temp_axis>
                <seq>xzy</seq>
            </CoordSys>
        </Segment>
        <Segment label="RightFootClamp" group="Right" points="RCLPM,RCLPL,RCLDM,RCLDL,RFP1,RFP2,RFP3,RWD,RWL" opt="3" angleseq="xyz" endpoints="" inertialalias="" comlabel="RFCCOM">
            <CoordSys>
                <tag>RFC</tag>
                <origin>RCLPM</origin>
                <origin>RCLPL</origin>
                <origin>RCLDM</origin>
                <origin>RCLDL</origin>
                <axis1>
                    <axis>
                        <tail>RCLDL</tail>
                        <tip>RCLPM</tip>
                    </axis>
                    <axis>
                        <tail>RCLDM</tail>
                        <tip>RCLPL</tip>
                    </axis>
                </axis1>
                <temp_axis>
                    <axis>
                        <tail>RCLDL</tail>
                        <tail>RCLDM</tail>
                        <tip>RCLPL</tip>
                        <tip>RCLPM</tip>
                    </axis>
                </temp_axis>
                <seq>xzy</seq>
            </CoordSys>
        </Segment>
        <Segment label="RightFootProx" group="Right" points="RFPA,RFPP,RFP1,RFP2,RFP3,RCLL,RCLA,RCLM,RCLP" opt="3" angleseq="xyz" endpoints="" inertialalias="" comlabel="RFPCOM">
            <CoordSys>
                <tag>RFP</tag>
                <origin>RFP1</origin>
                <origin>RFP2</origin>
                <axis1>
                    <axis>
                        <tail>RFP2</tail>
                        <tip>RFP1</tip>
                    </axis>
                </axis1>
                <temp_axis>
                    <axis>
                        <tail>RFP3</tail>
                        <tip>origin</tip>
                    </axis>
                </temp_axis>
                <seq>xzy</seq>
            </CoordSys>
        </Segment>
        <Segment label="RightFootDist" group="Right" points="RFDA,RFDM,RFDL" opt="3" angleseq="xyz" endpoints="" inertialalias="" comlabel="RFDCOM">
            <CoordSys>
                <tag>RFD</tag>
                <origin>RFDM</origin>
                <origin>RFDL</origin>
                <axis1>
                    <axis>
                        <tail>origin</tail>
                        <tip>RFDA</tip>
                    </axis>
                </axis1>
                <temp_axis>
                    <axis>
                        <tail>RFDM</tail>
                        <tip>RFDL</tip>
                    </axis>
                </temp_axis>
                <seq>xyz</seq>
            </CoordSys>
        </Segment>
        <Joint label="LeftHip" group="Left" prox="Pelvis" dist="LeftThigh" opt="0" angleseq="zxy" type="free" JC="LHJC"/>
        <Joint label="LeftKnee" group="Left" prox="LeftThigh" dist="LeftShank" opt="0" angleseq="zxy" type="free" JC="LKJC"/>
        <Joint label="LeftAnkle" group="Left" prox="LeftShank" dist="LeftFoot" opt="0" angleseq="zyx" type="free" JC="LAJC"/>
        <Joint label="RightHip" group="Right" prox="Pelvis" dist="RightThigh" opt="3" angleseq="zxy" type="free" JC="RHJC"/>
        <Joint label="RightKnee" group="Right" prox="RightThigh" dist="RightSocket" opt="3" angleseq="zxy" type="free" JC="RKJC"/>
        <Joint label="RightProstheticAnkle" group="Right" prox="RightFootClamp" dist="RightFootDist" opt="3" angleseq="zyx" type="free"/>
        <KinematicChain group="Right" joints="RightHip, RightKnee" endbody="ForcePlatform"/>
        <KinematicChain group="Left" joints="LeftHip, LeftKnee, LeftAnkle" endbody="ForcePlatform"/>
    </KinematicModel>
</config_info>
